# Supplementary material for: Unexplored diversity and strain-level structure of the skin microbiome associated with psoriasis
Source: NPJ Biofilms Microbiomes. 2017 Jun 22;3:14. doi: 10.1038/s41522-017-0022-5 (PMC5481418; doi:10.1038/s41522-017-0022-5)
Supplement: Supplementary file 1 — Supplementary Table S2 [file 41522_2017_22_MOESM1_ESM.xlsx]

## Sheet: Sheet2
Sample_ID	Post_quality_control_read_number	Patient_ID	Patient_recruited_from	Disease_Status	bodysite	Gender	PASI	BSA	Age_of_Patient	Age_of_psoriasis_onset	Arthritis	Psoriasis_type	Antibiotic_usage
SKCT13_2	24822000	1	Terme di Comano	present	Left_Elbow	F	12	30	55	50	no	plaque	no
SKCT13_3	25258266	1	Terme di Comano	absent	Right_Ear	F	12	30	55	50	no	plaque	no
SKCT13_4	25812790	1	Terme di Comano	absent	Left_Ear	F	12	30	55	50	no	plaque	no
SKCT13_1	27207474	1	Terme di Comano	present	Right_Elbow	F	12	30	55	50	no	plaque	no
SKCT13_b2_1	11632286	2	Terme di Comano	absent	Left_Ear	M	4	4	59	20	no	plaque	no
SKCT13_b2_3	12698760	2	Terme di Comano	present	Left_Elbow	M	4	4	59	20	no	plaque	no
SKCT13_b2_2	20823344	2	Terme di Comano	absent	Right_Ear	M	4	4	59	20	no	plaque	no
SKCT13_b2_5	6990074	3	Terme di Comano	absent	Left_Ear	F	20	50	54	41	no	plaque	yes
SKCT13_b2_7	11339538	3	Terme di Comano	present	Left_Elbow	F	20	50	54	41	no	plaque	yes
SKCT13_b2_8	12867736	3	Terme di Comano	present	Right_Elbow	F	20	50	54	41	no	plaque	yes
SKCT13_b2_6	14777134	3	Terme di Comano	absent	Right_Ear	F	20	50	54	41	no	plaque	yes
SKCT13_b2_11	14112620	4	Terme di Comano	present	Left_Elbow	M	2	2	69	50	yes	plaque	no
SKCT13_b2_9	14386960	4	Terme di Comano	absent	Left_Ear	M	2	2	69	50	yes	plaque	no
SKCT13_b2_12	14994126	4	Terme di Comano	present	Right_Elbow	M	2	2	69	50	yes	plaque	no
SKCT13_b2_10	15230508	4	Terme di Comano	absent	Right_Ear	M	2	2	69	50	yes	plaque	no
SKCT13_b2_13	15358614	5	Terme di Comano	absent	Left_Ear	M	15	30	58	39	yes	plaque	no
SKCT13_b2_14	17446796	5	Terme di Comano	absent	Right_Ear	M	15	30	58	39	yes	plaque	no
SKCT13_b2_16	18880874	5	Terme di Comano	present	Right_Elbow	M	15	30	58	39	yes	plaque	no
SKCT13_b2_15	20660252	5	Terme di Comano	present	Left_Elbow	M	15	30	58	39	yes	plaque	no
SKCT13_b2_20	12612020	6	Terme di Comano	absent	Right_Elbow	M	8	10	40	33	yes	plaque	no
SKCT13_b2_18	12781342	6	Terme di Comano	absent	Right_Ear	M	8	10	40	33	yes	plaque	no
SKCT13_b2_17	18437344	6	Terme di Comano	present	Left_Ear	M	8	10	40	33	yes	plaque	no
SKCT13_b2_19	20028892	6	Terme di Comano	present	Left_Elbow	M	8	10	40	33	yes	plaque	no
SKCT13_b2_21	14537758	7	Terme di Comano	absent	Left_Ear	M	35	50	63	56	yes	plaque	no
SKCT13_b2_22	14996658	7	Terme di Comano	absent	Right_Ear	M	35	50	63	56	yes	plaque	no
SKCT13_b2_24	17684918	7	Terme di Comano	present	Right_Elbow	M	35	50	63	56	yes	plaque	no
SKCT13_b2_23	23618768	7	Terme di Comano	present	Left_Elbow	M	35	50	63	56	yes	plaque	no
SKCT13_b2_26	14842178	8	Terme di Comano	present	Right_Ear	M	NA	NA	38	30	no	plaque	no
SKCT13_b2_28	17713544	8	Terme di Comano	present	Right_Elbow	M	NA	NA	38	30	no	plaque	no
SKCT13_b2_25	19789250	8	Terme di Comano	present	Left_Ear	M	NA	NA	38	30	no	plaque	no
SKCT13_b2_29	11927320	9	Terme di Comano	absent	Left_Ear	M	8	10	78	70	no	plaque	yes
SKCT13_b2_30	13298112	9	Terme di Comano	absent	Right_Ear	M	8	10	78	70	no	plaque	yes
SKCT13_b2_31	13582386	9	Terme di Comano	present	Left_Elbow	M	8	10	78	70	no	plaque	yes
SKCT13_b2_32	18278412	9	Terme di Comano	present	Right_Elbow	M	8	10	78	70	no	plaque	yes
SKCT13_b2_33	14495850	10	Terme di Comano	absent	Left_Ear	F	6	10	46	40	no	plaque	no
SKCT13_b2_35	15770716	10	Terme di Comano	present	Left_Elbow	F	6	10	46	40	no	plaque	no
SKCT13_b2_36	17294128	10	Terme di Comano	present	Right_Elbow	F	6	10	46	40	no	plaque	no
SKCT13_b2_34	17965282	10	Terme di Comano	absent	Right_Ear	F	6	10	46	40	no	plaque	no
SKCT13_6	15343480	11	Terme di Comano	absent	Right_Ear	M	8	10	42	30	no	plaque	no
SKCT13_5	23435278	11	Terme di Comano	absent	Left_Ear	M	8	10	42	30	no	plaque	no
SKCT13_8	24585888	11	Terme di Comano	present	Right_Elbow	M	8	10	42	30	no	plaque	no
SKCT13_7	25992462	11	Terme di Comano	present	Left_Elbow	M	8	10	42	30	no	plaque	no
SKCT13_b2_39	16735482	13	Santa Chiara Hospital	present	Left_Elbow	M	3	10	63	40	no	plaque	no
SKCT13_b2_40	18520686	13	Santa Chiara Hospital	absent	Right_Elbow	M	3	10	63	40	no	plaque	no
SKCT13_b2_43	12151700	14	Santa Chiara Hospital	present	Left_Elbow	M	4	10	67	30	yes	plaque	no
SKCT13_b2_47	10271598	15	Santa Chiara Hospital	present	Left_Elbow	M	15	60	66	30	no	plaque	yes
SKCT13_b2_46	14053498	15	Santa Chiara Hospital	present	Right_Ear	M	15	60	66	30	no	plaque	yes
SKCT13_b2_45	14682962	15	Santa Chiara Hospital	present	Left_Ear	M	15	60	66	30	no	plaque	yes
SKCT13_b2_48	14962622	15	Santa Chiara Hospital	absent	Right_Elbow	M	15	60	66	30	no	plaque	yes
SKCT13_b2_49	11416510	16	Santa Chiara Hospital	present	Left_Ear	F	6	20	66	20	yes	plaque	no
SKCT13_b2_52	16051058	16	Santa Chiara Hospital	absent	Right_Elbow	F	6	20	66	20	yes	plaque	no
SKCT13_b2_50	20114124	16	Santa Chiara Hospital	absent	Right_Ear	F	6	20	66	20	yes	plaque	no
SKCT13_b2_51	21317968	16	Santa Chiara Hospital	present	Left_Elbow	F	6	20	66	20	yes	plaque	no
SKCT13_b2_56	7353516	17	Santa Chiara Hospital	present	Right_Elbow	F	5	10	56	18	no	plaque	no
SKCT13_b2_53	9737570	17	Santa Chiara Hospital	present	Left_Ear	F	5	10	56	18	no	plaque	no
SKCT13_b2_54	13739830	17	Santa Chiara Hospital	absent	Right_Ear	F	5	10	56	18	no	plaque	no
SKCT13_b2_55	17155074	17	Santa Chiara Hospital	absent	Left_Elbow	F	5	10	56	18	no	plaque	no
SKCT13_b2_57	17218246	18	Santa Chiara Hospital	absent	Left_Ear	F	4	10	58	42	no	plaque and inverse	no
SKCT13_b2_60	18578454	18	Santa Chiara Hospital	present	Right_Elbow	F	4	10	58	42	no	plaque and inverse	no
SKCT13_b2_58	21428454	18	Santa Chiara Hospital	absent	Right_Ear	F	4	10	58	42	no	plaque and inverse	no
SKCT13_b2_63	13206284	19	Santa Chiara Hospital	present	Left_Elbow	M	5	10	32	5	no	plaque	no
SKCT13_b2_62	16466688	19	Santa Chiara Hospital	absent	Right_Ear	M	5	10	32	5	no	plaque	no
SKCT13_b2_64	16764020	19	Santa Chiara Hospital	present	Right_Elbow	M	5	10	32	5	no	plaque	no
SKCT13_b2_61	19551712	19	Santa Chiara Hospital	absent	Left_Ear	M	5	10	32	5	no	plaque	no
SKCT13_b2_67	12905462	20	Santa Chiara Hospital	absent	Left_Elbow	M	4	10	49	35	no	plaque	no
SKCT13_b2_68	17757960	20	Santa Chiara Hospital	present	Right_Elbow	M	4	10	49	35	no	plaque	no
SKCT13_b2_65	19485238	20	Santa Chiara Hospital	present	Left_Ear	M	4	10	49	35	no	plaque	no
SKCT13_b2_66	20046102	20	Santa Chiara Hospital	absent	Right_Ear	M	4	10	49	35	no	plaque	no
SKCT13_b2_70	12672174	21	Santa Chiara Hospital	absent	Right_Ear	M	8	10	58	20	no	plaque	no
SKCT13_b2_71	15312008	21	Santa Chiara Hospital	present	Left_Elbow	M	8	10	58	20	no	plaque	no
SKCT13_b2_72	19237980	21	Santa Chiara Hospital	absent	Right_Elbow	M	8	10	58	20	no	plaque	no
SKCT13_b2_74	12755480	22	Santa Chiara Hospital	present	Right_Ear	F	15	20	51	45	yes	plaque	no
SKCT13_b2_76	15517004	22	Santa Chiara Hospital	absent	Left_Elbow	F	15	20	51	45	yes	plaque	no
SK_CT101RCR_t1M14	46593772	101	Terme di Comano	absent	Right_Ear	M	6	20	59	36	no	plaque	no
SK_CT101OSL_t1M14	53716828	101	Terme di Comano	absent	Left_Elbow	M	6	20	59	36	no	plaque	no
SK_CT102OSL_t1M14	52885506	102	Terme di Comano	absent	Left_Elbow	M	4	10	64	54	no	plaque	no
SK_CT102RCL_t1M14	56794080	102	Terme di Comano	absent	Left_Ear	M	4	10	64	54	no	plaque	no
SK_CT102RCR_t1M14	75122190	102	Terme di Comano	absent	Right_Ear	M	4	10	64	54	no	plaque	no
SK_CT104OSR_t1M14	29199816	104	Terme di Comano	absent	Right_Elbow	F	8	30	80	60	no	plaque	no
SK_CT104RCR_t1M14	33113978	104	Terme di Comano	absent	Right_Ear	F	8	30	80	60	no	plaque	no
SK_CT104OSL_t1M14	39901880	104	Terme di Comano	present	Left_Elbow	F	8	30	80	60	no	plaque	no
SK_CT104RCL_t1M14	42520276	104	Terme di Comano	absent	Left_Ear	F	8	30	80	60	no	plaque	no
SK_CT105RCR_t1M14	57770246	105	Terme di Comano	absent	Right_Ear	M	8	30	51	39	no	plaque	no
SK_CT105RCL_t1M14	64428112	105	Terme di Comano	absent	Left_Ear	M	8	30	51	39	no	plaque	no
SK_CT105OSR_t1M14	67454390	105	Terme di Comano	present	Right_Elbow	M	8	30	51	39	no	plaque	no
SK_CT105OSL_t1M14	77883386	105	Terme di Comano	present	Left_Elbow	M	8	30	51	39	no	plaque	no
SK_CT106OSL_t1M14	49718392	106	Terme di Comano	present	Left_Elbow	M	4	10	78	40	no	plaque	yes
SK_CT106RCL_t1M14	66618476	106	Terme di Comano	present	Left_Ear	M	4	10	78	40	no	plaque	yes
SK_CT106OSR_t1M14	67056948	106	Terme di Comano	present	Right_Elbow	M	4	10	78	40	no	plaque	yes
SK_CT106RCR_t1M14	77487172	106	Terme di Comano	absent	Right_Ear	M	4	10	78	40	no	plaque	yes
SK_CT107OSR_t1M14	46969394	107	Terme di Comano	present	Right_Elbow	F	6	20	34	15	no	plaque	no
SK_CT107RCL_t1M14	48608410	107	Terme di Comano	absent	Left_Ear	F	6	20	34	15	no	plaque	no
SK_CT107RCR_t1M14	57578574	107	Terme di Comano	absent	Right_Ear	F	6	20	34	15	no	plaque	no
SK_CT107OSL_t1M14	75211974	107	Terme di Comano	present	Left_Elbow	F	6	20	34	15	no	plaque	no
SK_CT108OSL_t1M14	56458422	108	Terme di Comano	absent	Left_Elbow	M	8	10	37	20	no	plaque	no
SK_CT108RCR_t1M14	60672518	108	Terme di Comano	present	Right_Ear	M	8	10	37	20	no	plaque	no
SK_CT108OSR_t1M14	96449628	108	Terme di Comano	present	Right_Elbow	M	8	10	37	20	no	plaque	no
