# Supplementary material for: Unexplored diversity and strain-level structure of the skin microbiome associated with psoriasis
Source: NPJ Biofilms Microbiomes. 2017 Jun 22;3:14. doi: 10.1038/s41522-017-0022-5 (PMC5481418; doi:10.1038/s41522-017-0022-5)
Supplement: Supplementary file 3 — Supplementary Table S5 [file 41522_2017_22_MOESM3_ESM.xlsx]

## Sheet: Tett_et_al_SupplementaryTableS4
Sample_ID	Percentage of mapped reads for HUMAnN	Percentage of mapped reads for MetaPhlAn	Total length of long (>1kb) assembled contigs	Total number of long (>1kb) assembled contigs	N50	Staphylococcus_epidermidis_length	Staphylococcus_epidermidis_number_of_contigs	Staphylococcus_epidermidis_N50	Staphylococcus_epidermidis_CG_perc	Propionibacterium_acnes_length	Propionibacterium_acnes_number_of_contigs	Propionibacterium_acnes_N50	Propionibacterium_acnes_CG_perc	Staphylococcus_aureus_length	Staphylococcus_aureus_number_of_contigs	Staphylococcus_aureus_N50	Staphylococcus_aureus_CG_perc	Micrococcus_luteus_length	Micrococcus_luteus_number_of_contigs	Micrococcus_luteus_N50	Micrococcus_luteus_CG_perc	Staphylococcus_capitis_length	Staphylococcus_capitis_number_of_contigs	Staphylococcus_capitis_N50	Staphylococcus_capitis_CG_perc
SK_CT101OSL_t1M14	28.07	1.47	23976877	38024	1088	2383472	127	34043	31.99	1350962	758	1853	59.85	-	-	-	-	-	-	-	-	-	-	-	-
SK_CT101RCR_t1M14	14.31	0.43	806803	3212	285	-	-	-	-	-	-	-	-	-	-	-	-	-	-	-	-	-	-	-	-
SK_CT102OSL_t1M14	35.13	1.92	10223859	19336	626	-	-	-	-	-	-	-	-	-	-	-	-	-	-	-	-	2058769	136	25524	32.85
SK_CT102RCL_t1M14	41.81	2.32	63684357	74816	2710	2559933	581	6360	31.73	2322490	951	2764	60.02	-	-	-	-	-	-	-	-	2201991	84	64061	32.76
SK_CT102RCR_t1M14	34.38	2.35	26612281	33650	1651	2521929	470	8204	31.88	1897553	805	2626	59.89	-	-	-	-	-	-	-	-	2300728	56	73431	32.77
SK_CT104OSL_t1M14	38.46	2.17	6791749	7017	8083	2379426	349	9871	32.14	2564567	309	14341	60.01	-	-	-	-	-	-	-	-	-	-	-	-
SK_CT104OSR_t1M14	38.43	2.13	11443074	18270	1026	2418842	259	15549	32.01	2640743	174	38457	59.98	-	-	-	-	-	-	-	-	-	-	-	-
SK_CT104RCL_t1M14	7.45	4.74	395093	1472	269	-	-	-	-	-	-	-	-	-	-	-	-	-	-	-	-	-	-	-	-
SK_CT104RCR_t1M14	17.85	0.87	457670	1766	258	-	-	-	-	-	-	-	-	-	-	-	-	-	-	-	-	-	-	-	-
SK_CT105OSL_t1M14	25.4	1.45	3712890	10506	361	-	-	-	-	-	-	-	-	-	-	-	-	-	-	-	-	-	-	-	-
SK_CT105OSR_t1M14	33.86	2.45	69373654	115796	860	2247511	483	7108	32.31	2584440	155	42380	59.99	-	-	-	-	-	-	-	-	-	-	-	-
SK_CT105RCL_t1M14	26.15	1.2	13831237	30556	523	-	-	-	-	1364877	768	1861	59.53	-	-	-	-	-	-	-	-	-	-	-	-
SK_CT105RCR_t1M14	37.33	2.41	84602292	142544	928	2469137	442	9110	32.06	2560247	573	6762	60.05	-	-	-	-	862402	333	3549	72.76	1843956	612	3765	33.33
SK_CT106OSL_t1M14	17.97	0.74	4942451	13897	353	-	-	-	-	-	-	-	-	-	-	-	-	-	-	-	-	-	-	-	-
SK_CT106OSR_t1M14	39.74	2.03	21162984	32590	1360	2669991	267	29376	31.82	2481216	192	24289	59.98	-	-	-	-	-	-	-	-	2202344	94	38678	32.75
SK_CT106RCL_t1M14	17.21	0.91	1657005	5922	273	-	-	-	-	-	-	-	-	-	-	-	-	-	-	-	-	-	-	-	-
SK_CT106RCR_t1M14	29.05	1.17	31775583	34611	2508	2450114	291	15593	32.13	2526276	82	109210	59.99	-	-	-	-	-	-	-	-	2142519	228	15028	32.9
SK_CT107OSL_t1M14	23.91	1.24	3513009	8972	413	-	-	-	-	-	-	-	-	-	-	-	-	-	-	-	-	-	-	-	-
SK_CT107OSR_t1M14	24.81	1.77	1183434	4321	265	-	-	-	-	-	-	-	-	-	-	-	-	-	-	-	-	-	-	-	-
SK_CT107RCL_t1M14	34.12	1.94	4458057	9270	588	-	-	-	-	1162395	707	1691	59.69	-	-	-	-	-	-	-	-	-	-	-	-
SK_CT107RCR_t1M14	10.36	0.58	718345	2550	284	-	-	-	-	-	-	-	-	-	-	-	-	-	-	-	-	-	-	-	-
SK_CT108OSL_t1M14	6.13	0.36	673525	2212	300	-	-	-	-	-	-	-	-	-	-	-	-	-	-	-	-	-	-	-	-
SK_CT108OSR_t1M14	38.16	1.51	15418972	16804	2409	-	-	-	-	-	-	-	-	2286671	640	4578	33.28	-	-	-	-	-	-	-	-
SK_CT108RCR_t1M14	8.57	0.54	812002	2685	296	-	-	-	-	-	-	-	-	-	-	-	-	-	-	-	-	-	-	-	-
SKCT13_1	3.87	0.15	153534	698	242	-	-	-	-	-	-	-	-	-	-	-	-	-	-	-	-	-	-	-	-
SKCT13_2	11.33	0.51	261204	1171	246	-	-	-	-	-	-	-	-	-	-	-	-	-	-	-	-	-	-	-	-
SKCT13_3	39.75	1.92	4047076	5504	11099	2549080	210	22977	31.98	-	-	-	-	-	-	-	-	-	-	-	-	-	-	-	-
SKCT13_4	33.96	1.72	2693632	4544	1120	1313130	678	2005	33.47	-	-	-	-	-	-	-	-	-	-	-	-	-	-	-	-
SKCT13_5	43.89	2.11	9311375	16639	736	-	-	-	-	2669810	452	11475	60.08	-	-	-	-	-	-	-	-	-	-	-	-
SKCT13_6	47.56	2.48	12503367	13860	1767	-	-	-	-	2789541	351	15139	60.03	-	-	-	-	-	-	-	-	-	-	-	-
SKCT13_7	3.9	0.2	190885	779	248	-	-	-	-	-	-	-	-	-	-	-	-	-	-	-	-	-	-	-	-
SKCT13_8	3.91	0.16	183005	726	252	-	-	-	-	-	-	-	-	-	-	-	-	-	-	-	-	-	-	-	-
SKCT13_b2_1	37.5	1.55	9570388	19445	579	831118	498	1693	34.77	-	-	-	-	-	-	-	-	-	-	-	-	-	-	-	-
SKCT13_b2_10	43.87	2.57	15234483	21924	1020	2460798	117	36957	31.98	955766	603	1603	59.72	-	-	-	-	-	-	-	-	-	-	-	-
SKCT13_b2_11	28.4	0.85	5608691	13961	433	-	-	-	-	-	-	-	-	-	-	-	-	-	-	-	-	-	-	-	-
SKCT13_b2_12	28.41	0.82	62294264	87567	1420	-	-	-	-	-	-	-	-	-	-	-	-	1402756	417	4267	73.69	-	-	-	-
SKCT13_b2_13	31.69	2.15	36060945	30024	3035	2518818	202	23723	31.95	-	-	-	-	-	-	-	-	-	-	-	-	-	-	-	-
SKCT13_b2_14	39.83	2.29	4144155	10076	435	646103	398	1590	34.58	-	-	-	-	-	-	-	-	-	-	-	-	-	-	-	-
SKCT13_b2_15	9.12	0.48	125906	502	250	-	-	-	-	-	-	-	-	-	-	-	-	-	-	-	-	-	-	-	-
SKCT13_b2_16	11.91	0.64	110666	463	250	-	-	-	-	-	-	-	-	-	-	-	-	-	-	-	-	-	-	-	-
SKCT13_b2_17	31.57	1.88	632201	2432	256	-	-	-	-	-	-	-	-	-	-	-	-	-	-	-	-	-	-	-	-
SKCT13_b2_18	50.3	3.17	15099394	12044	2410	2291708	405	8163	32.2	2702495	690	5891	60.05	-	-	-	-	932246	553	1692	72.76	-	-	-	-
SKCT13_b2_19	8.11	0.42	128781	520	254	-	-	-	-	-	-	-	-	-	-	-	-	-	-	-	-	-	-	-	-
SKCT13_b2_2	49.27	2.86	18319900	12585	3647	2158041	616	4609	32.96	2549497	995	2941	59.97	-	-	-	-	-	-	-	-	-	-	-	-
SKCT13_b2_20	37.03	1.81	22494344	25814	2021	921309	539	1703	33.27	1005282	620	1639	59.81	-	-	-	-	2149949	262	13064	73.47	2286393	73	62336	32.89
SKCT13_b2_21	46.14	2.17	9035774	11020	2061	1411458	633	2472	33.74	-	-	-	-	-	-	-	-	-	-	-	-	1520010	590	2978	34.17
SKCT13_b2_22	45.9	2.49	23405525	19419	4860	2475056	278	16405	31.99	-	-	-	-	-	-	-	-	-	-	-	-	2145510	182	19562	32.94
SKCT13_b2_23	17.71	0.88	189524	719	263	-	-	-	-	-	-	-	-	-	-	-	-	-	-	-	-	-	-	-	-
SKCT13_b2_24	26.59	1.39	210312	814	249	-	-	-	-	-	-	-	-	-	-	-	-	-	-	-	-	-	-	-	-
SKCT13_b2_25	37.63	2.07	2694256	6465	452	-	-	-	-	-	-	-	-	-	-	-	-	-	-	-	-	-	-	-	-
SKCT13_b2_26	37.09	1.74	1336329	4373	289	-	-	-	-	-	-	-	-	-	-	-	-	-	-	-	-	-	-	-	-
SKCT13_b2_28	22.47	1.27	169211	663	253	-	-	-	-	-	-	-	-	-	-	-	-	-	-	-	-	-	-	-	-
SKCT13_b2_29	44.3	2.55	21129328	5522	20774	2435158	365	10362	32.18	2758189	325	20120	60.08	-	-	-	-	-	-	-	-	-	-	-	-
SKCT13_b2_3	4.65	0.43	29578	141	228	-	-	-	-	-	-	-	-	-	-	-	-	-	-	-	-	-	-	-	-
SKCT13_b2_30	43.61	2.65	20933233	11112	5654	2258940	449	7573	32.36	2552477	107	67510	60.01	-	-	-	-	-	-	-	-	2000057	471	5751	33.3
SKCT13_b2_31	25.32	1.53	96351	388	245	-	-	-	-	-	-	-	-	-	-	-	-	-	-	-	-	-	-	-	-
SKCT13_b2_32	34.71	1.73	502784	1709	279	-	-	-	-	-	-	-	-	-	-	-	-	-	-	-	-	-	-	-	-
SKCT13_b2_33	52.21	2.44	15340220	28812	678	2566158	129	46884	31.99	-	-	-	-	1743782	786	2440	33.71	632220	369	1757	72.27	-	-	-	-
SKCT13_b2_34	49.82	2.26	2954462	2110	8112	2400699	355	10124	32.26	-	-	-	-	-	-	-	-	-	-	-	-	-	-	-	-
SKCT13_b2_35	56.15	2.48	2816196	1451	6260	-	-	-	-	-	-	-	-	2475220	513	6992	33.2	-	-	-	-	-	-	-	-
SKCT13_b2_36	32.42	1.42	491670	1757	266	-	-	-	-	-	-	-	-	-	-	-	-	-	-	-	-	-	-	-	-
SKCT13_b2_39	28.52	1.56	513825	1855	263	-	-	-	-	-	-	-	-	-	-	-	-	-	-	-	-	-	-	-	-
SKCT13_b2_40	33.38	1.79	9064971	15003	1289	-	-	-	-	2473230	380	9383	59.96	-	-	-	-	-	-	-	-	-	-	-	-
SKCT13_b2_43	18.82	0.84	68992	300	239	-	-	-	-	-	-	-	-	-	-	-	-	-	-	-	-	-	-	-	-
SKCT13_b2_45	51.05	1.97	3070932	4102	1868	-	-	-	-	-	-	-	-	-	-	-	-	-	-	-	-	1790679	603	3535	33.97
SKCT13_b2_46	44.84	2.32	3185309	3001	12946	-	-	-	-	-	-	-	-	-	-	-	-	-	-	-	-	2233528	190	19814	32.93
SKCT13_b2_47	36.94	1.43	14211443	23113	877	-	-	-	-	-	-	-	-	-	-	-	-	-	-	-	-	-	-	-	-
SKCT13_b2_48	34.23	1.76	15005926	30525	601	-	-	-	-	-	-	-	-	-	-	-	-	-	-	-	-	-	-	-	-
SKCT13_b2_49	49.69	2.16	14267760	15468	1677	1649075	708	2576	33.37	-	-	-	-	-	-	-	-	-	-	-	-	2251999	92	45787	32.77
SKCT13_b2_5	43.45	2.55	1062821	2920	366	-	-	-	-	-	-	-	-	-	-	-	-	-	-	-	-	-	-	-	-
SKCT13_b2_50	45.32	1.93	14959906	13306	6032	2395405	388	10922	32.22	-	-	-	-	-	-	-	-	-	-	-	-	2403983	373	15095	32.97
SKCT13_b2_51	17.62	0.76	146672	581	250	-	-	-	-	-	-	-	-	-	-	-	-	-	-	-	-	-	-	-	-
SKCT13_b2_52	36.21	1.6	66225743	101436	1104	-	-	-	-	1382354	656	2308	59.94	-	-	-	-	1703574	192	14112	73.42	-	-	-	-
SKCT13_b2_53	57.06	2.73	8225406	6699	4096	2443597	255	19805	32.12	-	-	-	-	2207184	686	4004	33.69	-	-	-	-	-	-	-	-
SKCT13_b2_54	37.16	1.97	522503	1800	277	-	-	-	-	-	-	-	-	-	-	-	-	-	-	-	-	-	-	-	-
SKCT13_b2_55	29.51	0.82	28064247	27311	5147	-	-	-	-	-	-	-	-	-	-	-	-	-	-	-	-	-	-	-	-
SKCT13_b2_56	33.67	2.33	1263091	4165	287	-	-	-	-	-	-	-	-	-	-	-	-	-	-	-	-	-	-	-	-
SKCT13_b2_57	38.21	2.75	48153768	64168	2165	2656550	770	4594	31.9	2787493	511	10695	60.07	-	-	-	-	1887319	368	6867	73.36	-	-	-	-
SKCT13_b2_58	43.78	3.1	37768656	33816	4832	2743036	196	46324	31.79	2691782	74	154695	60.05	-	-	-	-	-	-	-	-	-	-	-	-
SKCT13_b2_6	39.23	2.45	1277297	4040	299	-	-	-	-	-	-	-	-	-	-	-	-	-	-	-	-	-	-	-	-
SKCT13_b2_60	39.58	1.96	3812042	5361	2390	-	-	-	-	-	-	-	-	-	-	-	-	1896665	493	5015	73.17	-	-	-	-
SKCT13_b2_61	51.37	2.37	14054852	17433	1598	2430674	164	50358	31.89	-	-	-	-	-	-	-	-	-	-	-	-	1071446	573	1934	34
SKCT13_b2_62	48.46	1.92	14176905	15183	5929	2530447	167	33723	31.81	-	-	-	-	-	-	-	-	-	-	-	-	-	-	-	-
SKCT13_b2_63	41.69	1.29	16596917	28532	721	-	-	-	-	-	-	-	-	-	-	-	-	1956294	400	6851	73.52	-	-	-	-
SKCT13_b2_64	38.63	2.36	1353655	3960	335	-	-	-	-	-	-	-	-	-	-	-	-	-	-	-	-	-	-	-	-
SKCT13_b2_65	38.49	2.08	2468913	7057	346	-	-	-	-	-	-	-	-	-	-	-	-	-	-	-	-	-	-	-	-
SKCT13_b2_66	48.23	3	22861198	17548	7557	2423117	294	14908	32.12	2774892	153	77001	60.04	-	-	-	-	-	-	-	-	1665742	616	3275	33.81
SKCT13_b2_67	34.21	2.16	3361547	6857	696	-	-	-	-	1250463	755	1672	59.74	-	-	-	-	-	-	-	-	-	-	-	-
SKCT13_b2_68	11.4	0.59	99719	402	247	-	-	-	-	-	-	-	-	-	-	-	-	-	-	-	-	-	-	-	-
SKCT13_b2_7	8.16	0.4	46228	202	237	-	-	-	-	-	-	-	-	-	-	-	-	-	-	-	-	-	-	-	-
SKCT13_b2_70	46.68	3	12758237	12855	7032	2326431	363	11126	32.15	2532966	23	276490	60.03	-	-	-	-	-	-	-	-	2150250	159	21787	32.87
SKCT13_b2_71	25.39	1.75	160451	581	264	-	-	-	-	-	-	-	-	-	-	-	-	-	-	-	-	-	-	-	-
SKCT13_b2_72	33.27	2.08	4274597	13033	312	-	-	-	-	-	-	-	-	-	-	-	-	-	-	-	-	-	-	-	-
SKCT13_b2_74	10.19	0.79	183378	560	282	-	-	-	-	-	-	-	-	-	-	-	-	-	-	-	-	-	-	-	-
SKCT13_b2_76	12.73	0.95	99209	423	240	-	-	-	-	-	-	-	-	-	-	-	-	-	-	-	-	-	-	-	-
SKCT13_b2_8	7.22	0.35	55843	248	242	-	-	-	-	-	-	-	-	-	-	-	-	-	-	-	-	-	-	-	-
SKCT13_b2_9	43.03	1.61	20490804	24736	1634	2413740	134	32499	31.95	-	-	-	-	-	-	-	-	-	-	-	-	-	-	-	-
